# Supplementary material for: Recent Methods for Modifying Mechanical Properties of Tissue-Engineered Scaffolds for Clinical Applications
Source: Biomimetics (Basel). 2023 May 16;8(2):205. doi: 10.3390/biomimetics8020205 (PMC10204517; doi:10.3390/biomimetics8020205)
Supplement: Supplementary file 1 [file biomimetics-08-00205-s001.zip]

Archive with 1 entries (1 files):
- biomimetics-2320212-supplementary.pdf
